# Supplementary material for: TNF-α and NF-κB signaling play a critical role in cigarette smoke-induced epithelial-mesenchymal transition of retinal pigment epithelial cells in proliferative vitreoretinopathy
Source: PLoS One. 2022 Sep 1;17(9):e0271950. doi: 10.1371/journal.pone.0271950 (PMC9436090; doi:10.1371/journal.pone.0271950)
Supplement: S1 Data — (XLSX) [file pone.0271950.s001.xlsx]

## Sheet: Fig1.1
4h Timepoints
TNF-a	Fold Diff	Avg Fold Diff	ST Dev		Graph name	Graph Fold	Graph St Dev
0% CSE	0.478433	1.17672	0.777039		0% CSE	1.17672	0.777039
0% CSE	1.03791				0.5% CSE	14.2379	6.8938
0% CSE	2.0138				0.75% CSE	33.5609	3.99153
0.5% CSE	6.34498	14.2379	6.8938		1% CSE	32.0899	2.96114
0.5% CSE	17.2891				1.5% CSE	17.5314	7.47189
0.5% CSE	19.0795				2% CSE	7.60406	2.13373
0.75% CSE	36.05	33.5609	3.99153
0.75% CSE	35.6757
0.75% CSE	28.9569
1% CSE	33.0659	32.0899	2.96114
1% CSE	34.4399
1% CSE	28.764
1.5% CSE	8.99647	17.5314	7.47189
1.5% CSE	22.8924
1.5% CSE	20.7052
2% CSE	7.64077	7.60406	2.13373
2% CSE	9.71919
2% CSE	5.45221
Snail					Snail	Fold	StDev
0% CSE	0.87055	1.00576	0.130905		0% CSE	1.00576	0.130905
0% CSE	1.13189				0.5% CSE	5.48762	0.392421
0% CSE	1.01485				0.75% CSE	4.53805	0.618411
0.5% CSE	5.94057	5.48762	0.392421		1% CSE	4.61564	0.584052
0.5% CSE	5.27223				1.5% CSE	2.66409	0.384968
0.5% CSE	5.25006				2% CSE	1.67709	0.146963
0.75% CSE	5.24721	4.53805	0.618411
0.75% CSE	4.25597
0.75% CSE	4.11098
1% CSE	4.15843	4.61564	0.584052
1% CSE	4.4149
1% CSE	5.27359
1.5% CSE	2.25207	2.66409	0.384968
1.5% CSE	2.72558
1.5% CSE	3.01461
2% CSE	1.62419	1.67709	0.146963
2% CSE	1.5639
2% CSE	1.84318
NEW FIGURE 1:
24h Timepoints
TNF-α	Fold Diff	Avg Fold Diff	ST Dev		TNF-α	Fold	StDev	SE
0% CSE	1.03241	1.00426	0.111547		0% CSE	1.00426	0.111547	0.0644016
0% CSE	1.09903				0.5% CSE	6.77732	1.54816	0.893832
0% CSE	0.881329				1% CSE	29.8788	11.7887	6.80623
0.5% CSE	6.14501	6.77732	1.54816
0.5% CSE	5.64539
0.5% CSE	8.54156
1% CSE	42.6027	29.8788	11.7887
1% CSE	27.7063
1% CSE	19.3275
Snail	Fold Diff	Avg Fold Diff	ST Dev
0% CSE	0.969142	1.00062	0.0434281
0% CSE	0.982551
0% CSE	1.05016
0.5% CSE	49.3787	52.9679	4.05327
0.5% CSE	52.1611
0.5% CSE	57.3639
1% CSE	130.885	129.706	20.8812
1% CSE	149.973
1% CSE	108.261
					Snail	Fold	StDev	SE
					0% CSE	1.00062	0.0434281	0.0250732
					0.5% CSE	52.9679	4.05327	2.34015
					1% CSE	129.706	20.8812	12.0558
4h Timepoints					TNF-α	Fold	StDev	SE
TNF-α	Fold Diff	Avg Fold Diff	ST Dev		0% CSE	1.17672	0.777039	0.448624
0% CSE	0.478433	1.17672	0.777039		0.5% CSE	14.2379	6.8938	3.98014
0% CSE	1.03791				1% CSE	32.0899	2.96114	1.70961
0% CSE	2.0138
0.5% CSE	6.34498	14.2379	6.8938
0.5% CSE	17.2891
0.5% CSE	19.0795
1% CSE	33.0659	32.0899	2.96114
1% CSE	34.4399
1% CSE	28.764
Snail	Fold Diff	Avg Fold Diff	ST Dev		Snail	Fold	StDev	SE
0% CSE	0.87055	1.00576	0.130905		0% CSE	1.00576	0.130905	0.0755781
0% CSE	1.13189				0.5% CSE	5.48762	0.392421	0.226564
0% CSE	1.01485				1% CSE	4.61564	0.584052	0.337202
0.5% CSE	5.94057	5.48762	0.392421
0.5% CSE	5.27223
0.5% CSE	5.25006
1% CSE	4.15843	4.61564	0.584052
1% CSE	4.4149
1% CSE	5.27359

## Sheet: Fig1.2
TNF	0	0.005	0.0075	0.01	0.015	0.02
	0.478433	6.34498	36.05	33.0659	8.99647	7.64077
	1.03791	17.2891	35.6757	34.4399	22.8924	9.71919
	2.0138	19.0795	28.9569	28.764	20.7052	5.45221
0% vs 0.5%					0% vs 1%						0% vs 2%
t-Test: Two-Sample Assuming Unequal Variances					t-Test: Two-Sample Assuming Unequal Variances						t-Test: Two-Sample Assuming Unequal Variances
	Variable 1	Variable 2				Variable 1	Variable 2					Variable 1	Variable 2
Mean	1.17672	14.2379			Mean	1.17672	32.0899				Mean	1.17672	7.60406
Variance	0.60379	47.5245			Variance	0.60379	8.76832				Variance	0.60379	4.55279
Observations	3	3			Observations	3	3				Observations	3	3
Hypothesized Mean Difference	0				Hypothesized Mean Difference	0					Hypothesized Mean Difference	0
df	2				df	2					df	3
t Stat	-3.26093				t Stat	-17.4898					t Stat	-4.90243
P(T<=t) one-tail	0.0412809				P(T<=t) one-tail	0.00162658					P(T<=t) one-tail	0.00812268
t Critical one-tail	2.91999				t Critical one-tail	2.91999					t Critical one-tail	2.35336
P(T<=t) two-tail	0.0825618				P(T<=t) two-tail	0.00325316					P(T<=t) two-tail	0.0162454
t Critical two-tail	4.30265				t Critical two-tail	4.30265					t Critical two-tail	3.18245
0% vs 0.75%					0% vs 1.5%
t-Test: Two-Sample Assuming Unequal Variances					t-Test: Two-Sample Assuming Unequal Variances
	Variable 1	Variable 2				Variable 1	Variable 2
Mean	1.17672	33.5609			Mean	1.17672	17.5314
Variance	0.60379	15.9323			Variance	0.60379	55.8292
Observations	3	3			Observations	3	3
Hypothesized Mean Difference	0				Hypothesized Mean Difference	0
df	2				df	2
t Stat	-13.7936				t Stat	-3.77081
P(T<=t) one-tail	0.00260741				P(T<=t) one-tail	0.0318419
t Critical one-tail	2.91999				t Critical one-tail	2.91999
P(T<=t) two-tail	0.00521482				P(T<=t) two-tail	0.0636838
t Critical two-tail	4.30265				t Critical two-tail	4.30265
Snail	0	0.005	0.0075	0.01	0.015	0.02
	0.87055	5.94057	5.24721	4.15843	2.25207	1.62419
	1.13189	5.27223	5.27359	4.4149	2.72558	1.5639
	1.01485	5.25006	4.11098	4.25597	3.01461	1.84318
0% vs 0.5%					0% vs 1%						0% vs 2%
t-Test: Two-Sample Assuming Unequal Variances					t-Test: Two-Sample Assuming Unequal Variances						t-Test: Two-Sample Assuming Unequal Variances
	Variable 1	Variable 2				Variable 1	Variable 2					Variable 1	Variable 2
Mean	1.00576	5.48762			Mean	1.00576	4.27643				Mean	1.00576	1.67709
Variance	0.0171361	0.153994			Variance	0.0171361	0.016759				Variance	0.0171361	0.0215981
Observations	3	3			Observations	3	3				Observations	3	3
Hypothesized Mean Difference	0				Hypothesized Mean Difference	0					Hypothesized Mean Difference	0
df	2				df	4					df	4
t Stat	-18.7653				t Stat	-30.7701					t Stat	-5.90806
P(T<=t) one-tail	0.00141389				P(T<=t) one-tail	3.32319e-06					P(T<=t) one-tail	0.00205416
t Critical one-tail	2.91999				t Critical one-tail	2.13185					t Critical one-tail	2.13185
P(T<=t) two-tail	0.00282778				P(T<=t) two-tail	6.64638e-06					P(T<=t) two-tail	0.00410833
t Critical two-tail	4.30265				t Critical two-tail	2.77645					t Critical two-tail	2.77645
0% vs 0.75%					0% vs 1.5%
t-Test: Two-Sample Assuming Unequal Variances					t-Test: Two-Sample Assuming Unequal Variances
	Variable 1	Variable 2				Variable 1	Variable 2
Mean	1.00576	4.87726			Mean	1.00576	2.66409
Variance	0.0171361	0.44056			Variance	0.0171361	0.148201
Observations	3	3			Observations	3	3
Hypothesized Mean Difference	0				Hypothesized Mean Difference	0
df	2				df	2
t Stat	-9.91176				t Stat	-7.06391
P(T<=t) one-tail	0.00501301				P(T<=t) one-tail	0.00972879
t Critical one-tail	2.91999				t Critical one-tail	2.91999
P(T<=t) two-tail	0.010026				P(T<=t) two-tail	0.0194576
t Critical two-tail	4.30265				t Critical two-tail	4.30265
NEW FIGURE STATS			0% vs 0.5%					0% vs 1%
24h Timepoints			t-Test: Two-Sample Assuming Unequal Variances					t-Test: Two-Sample Assuming Unequal Variances
TNF-α	Fold Diff
0% CSE	1.03241			Variable 1	Variable 2				Variable 1	Variable 2
0% CSE	1.09903		Mean	1.00426	6.77732			Mean	1.00426	29.8788
0% CSE	0.881329		Variance	0.0124427	2.39681			Variance	0.0124427	138.974
0.5% CSE	6.14501		Observations	3	3			Observations	3	3
0.5% CSE	5.64539		Hypothesized Mean Difference	0				Hypothesized Mean Difference	0
0.5% CSE	8.54156		df	2				df	2
1% CSE	42.6027		t Stat	-6.44208				t Stat	-4.24218
1% CSE	27.7063		P(T<=t) one-tail	0.0116294				P(T<=t) one-tail	0.0256635
1% CSE	19.3275		t Critical one-tail	2.91999				t Critical one-tail	2.91999
			P(T<=t) two-tail	0.0232588				P(T<=t) two-tail	0.0513269
			t Critical two-tail	4.30265				t Critical two-tail	4.30265
Snail	Fold Diff		t-Test: Two-Sample Assuming Unequal Variances					t-Test: Two-Sample Assuming Unequal Variances
0% CSE	0.969142
0% CSE	0.982551			Variable 1	Variable 2				Variable 1	Variable 2
0% CSE	1.05016		Mean	1.00062	52.9679			Mean	1.00062	129.706
0.5% CSE	49.3787		Variance	0.001886	16.429			Variance	0.001886	436.026
0.5% CSE	52.1611		Observations	3	3			Observations	3	3
0.5% CSE	57.3639		Hypothesized Mean Difference	0				Hypothesized Mean Difference	0
1% CSE	130.885		df	2				df	2
1% CSE	149.973		t Stat	-22.2055				t Stat	-10.6758
1% CSE	108.261		P(T<=t) one-tail	0.00101095				P(T<=t) one-tail	0.00433009
			t Critical one-tail	2.91999				t Critical one-tail	2.91999
			P(T<=t) two-tail	0.0020219				P(T<=t) two-tail	0.00866017
			t Critical two-tail	4.30265				t Critical two-tail	4.30265
4hr Timepoints			t-Test: Two-Sample Assuming Unequal Variances					t-Test: Two-Sample Assuming Unequal Variances
TNF-α	Fold Diff
0% CSE	0.478433			Variable 1	Variable 2				Variable 1	Variable 2
0% CSE	1.03791		Mean	1.17672	14.2379			Mean	1.17672	32.0899
0% CSE	2.0138		Variance	0.60379	47.5245			Variance	0.60379	8.76832
0.5% CSE	6.34498		Observations	3	3			Observations	3	3
0.5% CSE	17.2891		Hypothesized Mean Difference	0				Hypothesized Mean Difference	0
0.5% CSE	19.0795		df	2				df	2
1% CSE	33.0659		t Stat	-3.26093				t Stat	-17.4898
1% CSE	34.4399		P(T<=t) one-tail	0.0412809				P(T<=t) one-tail	0.00162658
1% CSE	28.764		t Critical one-tail	2.91999				t Critical one-tail	2.91999
			P(T<=t) two-tail	0.0825618				P(T<=t) two-tail	0.00325316
			t Critical two-tail	4.30265				t Critical two-tail	4.30265
Snail	Fold Diff		t-Test: Two-Sample Assuming Unequal Variances					t-Test: Two-Sample Assuming Unequal Variances
0% CSE	0.87055
0% CSE	1.13189			Variable 1	Variable 2				Variable 1	Variable 2
0% CSE	1.01485		Mean	1.00576	5.48762			Mean	1.00576	4.61564
0.5% CSE	5.94057		Variance	0.0171361	0.153994			Variance	0.0171361	0.341116
0.5% CSE	5.27223		Observations	3	3			Observations	3	3
0.5% CSE	5.25006		Hypothesized Mean Difference	0				Hypothesized Mean Difference	0
1% CSE	4.15843		df	2				df	2
1% CSE	4.4149		t Stat	-18.7653				t Stat	-10.4462
1% CSE	5.27359		P(T<=t) one-tail	0.00141389				P(T<=t) one-tail	0.00451994
			t Critical one-tail	2.91999				t Critical one-tail	2.91999
			P(T<=t) two-tail	0.00282778				P(T<=t) two-tail	0.00903989
			t Critical two-tail	4.30265				t Critical two-tail	4.30265

## Sheet: Fig 2.1
TNF:	Fold Diff	Avg Fold Diff	St Dev		Name:	Fold Diff	StDev	STError
0% CSE	1.48034	1.04535	0.389536		0% CSE	1.04535	0.389536	0.224899
0% CSE	0.926967				0% CSE +1uM Bay	0.867233	0.292573	0.168917
0% CSE	0.728741				0% CSE +1uM Cas	0.152522	0.146761	0.0847322
0% CSE + 1 Bay	0.538142	0.867233	0.292573		1% CSE	33.491	8.1796	4.7225
0% CSE + 1 Bay	0.965646				1% CSE +1uM Bay	7.53311	0.993115	0.573375
0% CSE + 1 Bay	1.09791				1% CSE +1uM Cas	25.4737	4.15078	2.39646
0% CSE + 1 Cas	0.0837938	0.152522	0.146761
0% CSE + 1 Cas	0.321035				TNF-α
0% CSE + 1 Cas	0.0527374
1% CSE	31.0889	33.491	8.1796
1% CSE	42.6027
1% CSE	26.7815
1% CSE + 1 Bay	6.56753	7.53311	0.993115
1% CSE + 1 Bay	8.55165
1% CSE + 1 Bay	7.48016
1% CSE + 1 Cas	28.49	25.4737	4.15078
1% CSE + 1 Cas	27.1913
1% CSE + 1 Cas	20.7398
Snail:	Fold Diff	Avg Fold Diff	St Dev		Name	Fold Diff	StDev	SE
0% CSE	0.894069	1.00496	0.123355		0% CSE	1.00496	0.123355	0.071219
0% CSE	0.982998				0% CSE +1uM Bay	0.48369	0.137883	0.0796069
0% CSE	1.13783				0% CSE +1uM Cas	0.385962	0.0148971	0.00860082
0% CSE + 1 Bay	0.639978	0.48369	0.137883		1% CSE	119.722	30.8866	17.8324
0% CSE + 1 Bay	0.431855				1% CSE +1uM Bay	28.3814	7.27049	4.19762
0% CSE + 1 Bay	0.379236				1% CSE +1uM Cas	57.4194	11.9364	6.89149
0% CSE + 1 Cas	0.400571	0.385962	0.0148971
0% CSE + 1 Cas	0.386521				Snail
0% CSE + 1 Cas	0.370793
1% CSE	132.328	119.722	30.8866
1% CSE	134.038
1% CSE	130.885
1% CSE	149.973
1% CSE	108.261
1% CSE	62.8458
1% CSE + 1 Bay	24.804	28.3814	7.27049
1% CSE + 1 Bay	25.7841
1% CSE + 1 Bay	26.005
1% CSE + 1 Bay	19.6732
1% CSE + 1 Bay	34.3338
1% CSE + 1 Bay	39.6882
1% CSE + 1 Cas	62.6276	57.4194	11.9364
1% CSE + 1 Cas	56.7098
1% CSE + 1 Cas	68.2682
1% CSE + 1 Cas	66.5059
1% CSE + 1 Cas	54.846
1% CSE + 1 Cas	35.559
IL-6					Name	Fold Diff	StDev	SE
0% CSE	0.990589	1.00063	0.0436341		0% CSE	1.00063	0.0436341	0.0251922
0% CSE	0.962889				0% CSE +1uM Bay	0.641221	0.0756563	0.0436802
0% CSE	1.04841				0% CSE +1uM Cas	0.398057	0.0367708	0.0212296
0% CSE + 1 Bay	0.632196	0.641221	0.0756563		1% CSE	1.79149	0.280223	0.161787
0% CSE + 1 Bay	0.720985				1% CSE +1uM Bay	0.471928	0.0462707	0.0267144
0% CSE + 1 Bay	0.570482				1% CSE +1uM Cas	0.893135	0.0156585	0.00904045
0% CSE + 1 Cas	0.439935	0.398057	0.0367708
0% CSE + 1 Cas	0.38318				IL-6
0% CSE + 1 Cas	0.371056
1% CSE	1.6905	1.79149	0.280223
1% CSE	2.10821
1% CSE	1.57575
1% CSE + 1 Bay	0.426023	0.471928	0.0462707
1% CSE + 1 Bay	0.518556
1% CSE + 1 Bay	0.471207
1% CSE + 1 Cas	0.897311	0.893135	0.0156585
1% CSE + 1 Cas	0.875812
1% CSE + 1 Cas	0.906282
IL-8					Name	Fold Diff	StDev	SE
0% CSE	1.0029	1.00253	0.0774663		0% CSE	1.00253	0.0774663	0.0447252
0% CSE	0.932614				0% CSE +1uM Bay	1.16182	0.0664435	0.0383612
0% CSE	1.06915				0% CSE +1uM Cas	1.60432	0.05016	0.0289599
0% CSE	0.894323				1% CSE	9.19439	0.492322	0.284242
0% CSE	1.02071				1% CSE +1uM Bay	0.647389	0.0346835	0.0200245
0% CSE	1.09548				1% CSE +1uM Cas	1.71869	0.0365507	0.0211026
0% CSE + 1 Bay	1.23825	1.16182	0.0664435
0% CSE + 1 Bay	1.12947				IL-8
0% CSE + 1 Bay	1.11776
0% CSE + 1 Cas	1.64513	1.60432	0.05016
0% CSE + 1 Cas	1.61951
0% CSE + 1 Cas	1.54832
1% CSE	9.54154	9.19439	0.492322
1% CSE	8.98561
1% CSE	9.58741
1% CSE	9.46219
1% CSE	8.29367
1% CSE	9.29594
1% CSE + 1 Bay	0.610785	0.647389	0.0346835
1% CSE + 1 Bay	0.651617
1% CSE + 1 Bay	0.679764
1% CSE + 1 Cas	1.70516	1.71869	0.0365507
1% CSE + 1 Cas	1.76008
1% CSE + 1 Cas	1.69084

## Sheet: Fig 2.2
TNF-α
0% CSE	0% CSE +1uM Bay	0% CSE +1uM Cas	1% CSE	1% CSE +1uM Bay	1% CSE +1uM Cas
1.48034	0.538142	0.0837938	31.0889	6.56753	28.49
0.926967	0.965646	0.321035	42.6027	8.55165	27.1913
0.728741	1.09791	0.0527374	26.7815	7.48016	20.7398
0% vs 1% CSE				1% CSE vs 1% CSE + Bay				1% CSE vs 1% CSE + Cas
t-Test: Two-Sample Assuming Unequal Variances				t-Test: Two-Sample Assuming Unequal Variances				t-Test: Two-Sample Assuming Unequal Variances
	Variable 1	Variable 2			Variable 1	Variable 2			Variable 1	Variable 2
Mean	1.04535	33.491		Mean	33.491	7.53311		Mean	33.491	25.4737
Variance	0.151738	66.9059		Variance	66.9059	0.986277		Variance	66.9059	17.229
Observations	3	3		Observations	3	3		Observations	3	3
Hypothesized Mean Difference	0			Hypothesized Mean Difference	0			Hypothesized Mean Difference	0
df	2			df	2			df	3
t Stat	-6.86267			t Stat	5.45658			t Stat	1.51391
P(T<=t) one-tail	0.01029			P(T<=t) one-tail	0.0159917			P(T<=t) one-tail	0.113635
t Critical one-tail	2.91999			t Critical one-tail	2.91999			t Critical one-tail	2.35336
P(T<=t) two-tail	0.0205799			P(T<=t) two-tail	0.0319835			P(T<=t) two-tail	0.22727
t Critical two-tail	4.30265			t Critical two-tail	4.30265			t Critical two-tail	3.18245
Snail
0% CSE	0% CSE +1uM Bay	0% CSE +1uM Cas	1% CSE	1% CSE +1uM Bay	1% CSE +1uM Cas
0.894069	0.639978	0.400571	132.328	24.804	62.6276
0.982998	0.431855	0.386521	134.038	25.7841	56.7098
1.13783	0.379236	0.370793	130.885	26.005	68.2682
			149.973	19.6732	66.5059
			108.261	34.3338	54.846
			62.8458	39.6882	35.559
0% vs 1% CSE				1% CSE vs 1% CSE + Bay				1% CSE vs 1% CSE + Cas
t-Test: Two-Sample Assuming Unequal Variances				t-Test: Two-Sample Assuming Unequal Variances				t-Test: Two-Sample Assuming Unequal Variances
	Variable 1	Variable 2			Variable 1	Variable 2			Variable 1	Variable 2
Mean	1.00496	119.722		Mean	119.722	28.3814		Mean	119.722	57.4194
Variance	0.0152164	953.979		Variance	953.979	52.86		Variance	953.979	142.478
Observations	3	6		Observations	6	6		Observations	6	6
Hypothesized Mean Difference	0			Hypothesized Mean Difference	0			Hypothesized Mean Difference	0
df	5			df	6			df	6
t Stat	-9.41482			t Stat	7.05113			t Stat	4.60877
P(T<=t) one-tail	0.000114052			P(T<=t) one-tail	0.000203538			P(T<=t) one-tail	0.00182908
t Critical one-tail	2.01505			t Critical one-tail	1.94318			t Critical one-tail	1.94318
P(T<=t) two-tail	0.000228103			P(T<=t) two-tail	0.000407075			P(T<=t) two-tail	0.00365817
t Critical two-tail	2.57058			t Critical two-tail	2.44691			t Critical two-tail	2.44691
IL-6
0% CSE	0% CSE +1uM Bay	0% CSE +1uM Cas	1% CSE	1% CSE +1uM Bay	1% CSE +1uM Cas
0.990589	0.632196	0.439935	1.6905	0.426023	0.897311
0.962889	0.720985	0.38318	2.10821	0.518556	0.875812
1.04841	0.570482	0.371056	1.57575	0.471207	0.906282
0% vs 1% CSE				1% CSE vs 1% CSE + Bay				1% CSE vs 1% CSE + Cas
t-Test: Two-Sample Assuming Unequal Variances				t-Test: Two-Sample Assuming Unequal Variances				t-Test: Two-Sample Assuming Unequal Variances
	Variable 1	Variable 2			Variable 1	Variable 2			Variable 1	Variable 2
Mean	1.00063	1.79149		Mean	1.79149	0.471928		Mean	1.79149	0.893135
Variance	0.00190394	0.0785252		Variance	0.0785252	0.00214098		Variance	0.0785252	0.000245189
Observations	3	3		Observations	3	3		Observations	3	3
Hypothesized Mean Difference	0			Hypothesized Mean Difference	0			Hypothesized Mean Difference	0
df	2			df	2			df	2
t Stat	-4.83006			t Stat	8.04718			t Stat	5.54403
P(T<=t) one-tail	0.0201457			P(T<=t) one-tail	0.0075468			P(T<=t) one-tail	0.0155143
t Critical one-tail	2.91999			t Critical one-tail	2.91999			t Critical one-tail	2.91999
P(T<=t) two-tail	0.0402913			P(T<=t) two-tail	0.0150936			P(T<=t) two-tail	0.0310285
t Critical two-tail	4.30265			t Critical two-tail	4.30265			t Critical two-tail	4.30265
IL-8
0% CSE	0% CSE +1uM Bay	0% CSE +1uM Cas	1% CSE	1% CSE +1uM Bay	1% CSE +1uM Cas
1.0029	1.23825	1.64513	9.54154	0.610785	1.70516
0.932614	1.12947	1.61951	8.98561	0.651617	1.76008
1.06915	1.11776	1.54832	9.58741	0.679764	1.69084
0.894323			9.46219
1.02071			8.29367
1.09548			9.29594
0% vs 1% CSE				1% CSE vs 1% CSE + Bay				1% CSE vs 1% CSE + Cas
t-Test: Two-Sample Assuming Unequal Variances				t-Test: Two-Sample Assuming Unequal Variances				t-Test: Two-Sample Assuming Unequal Variances
	Variable 1	Variable 2			Variable 1	Variable 2			Variable 1	Variable 2
Mean	1.00253	9.19439		Mean	9.19439	0.647389		Mean	9.19439	1.71869
Variance	0.00600103	0.242381		Variance	0.242381	0.00120294		Variance	0.242381	0.00133596
Observations	6	6		Observations	6	3		Observations	6	3
Hypothesized Mean Difference	0			Hypothesized Mean Difference	0			Hypothesized Mean Difference	0
df	5			df	5			df	5
t Stat	-40.2623			t Stat	42.3152			t Stat	36.9912
P(T<=t) one-tail	8.91075e-08			P(T<=t) one-tail	6.95343e-08			P(T<=t) one-tail	1.35953e-07
t Critical one-tail	2.01505			t Critical one-tail	2.01505			t Critical one-tail	2.01505
P(T<=t) two-tail	1.78215e-07			P(T<=t) two-tail	1.39069e-07			P(T<=t) two-tail	2.71906e-07
t Critical two-tail	2.57058			t Critical two-tail	2.57058			t Critical two-tail	2.57058

## Sheet: Figure 3
Control	Week 1	Week 2	Week 3	Week 4
PVR Grade ≤4	19	17	16	10
PVR Grade ≥5	0	1	2	4
% PVR Grade ≥ 5	0	5.55556	11.1111	28.5714
Treated	Week 1	Week 2	Week 3	Week 4
PVR Grade ≤4	12	7	4	2
PVR Grade ≥5	5	9	12	9
% PVR Grade ≥ 5	29.4118	56.25	75	81.8182
Line Graph:
RPE Only	0	5.55556	11.1111	28.5714
CSE-Treated RPE	29.4118	56.25	75	81.8182
Table:
RPE only	Week 1	Week 2	Week 3	Week 4						CSE-Treated RPE	Week 1	Week 2	Week 3	Week 4
PVR Grade ≤4	14	13	12	10						PVR Grade ≤4	6	4	2	2
PVR Grade ≥5	0	1	2	4						PVR Grade ≥5	5	7	9	9
p-value										p-value	<0.01	<0.01	<0.01	<0.05
PVR Grade ≥5	RPE Only	CSE-Treated RPE	p-value
Week 1	0/14 (0%)	5/11 (45%)	<0.01
Week 2	1/14 (7%)	7/11 (64%)	<0.01
Week 3	2/14 (14%)	9/11 (82%)	<0.01
Week 4	4/14 (29%)	9/11 (82%)	<0.05

## Sheet: Figure 4
Average PVR Grade by Week
RPE-Only	Week 1	Week 2	Week 3	Week 4		Line Graph	Week 1	Week 2	Week 3	Week 4
Grade 1	8	9	5	2		RPE Only	2	2.16667	2.83333	3.42857
Grade 2	4	1	2	2		CSE Only	1	1	1.11111	1
Grade 3	4	5	4	2		CSE-Treated RPE	2.58824	4	4.6875	4.81818
Grade 4	2	2	5	4
Grade 5		1	2	4
Grade 6
Avg Grade	2	2.16667	2.83333	3.42857
10% CSE Alone	Week 1	Week 2	Week 3	Week 4
Grade 1	9	9	8	4
Grade 2			1
Grade 3
Grade 4
Grade 5
Grade 6
Avg Grade	1	1	1.11111	1
0.5%-Treated in 0.5%	Week 1	Week 2	Week 3	Week 4
Grade 1	7	1
Grade 2	3	1	1	1
Grade 3	2	4	2
Grade 4		1	1	1
Grade 5	5	9	9	7
Grade 6			3	2
Avg Grade	2.58824	4	4.6875	4.81818
0.5%-Treated in 0%	Week 1	Week 2	Week 3	Week 4
Grade 1	9	3	1
Grade 2		3	2
Grade 3		2	3	3
Grade 4			1	1
Grade 5
Grade 6
Avg Grade	1	1.875	2.57143	3.25
0.5%-Treated in 10%	Week 1	Week 2	Week 3	Week 4
Grade 1	5	3	2
Grade 2	2	3	2	1
Grade 3	1	1	2	1
Grade 4	1	1	1
Grade 5	1	2	2	2
Grade 6			1
Avg Grade	2.1	2.6	3.2	3.75

## Sheet: Figure 4 Statistics
Statistics using only mice still remaining at 4 weeks
10% Cse Alone	Week 1	Week 2	Week 3	Week 4		CSE-only	Week 1	Week 2	Week 3	Week 4
Grade 1	4	4	4	4		<=4	4	4	4	4
Grade 2						>=5	0	0	0	0
Grade 3
Grade 4
Grade 5
Grade 6
Avg Grade
RPE-Only	Week 1	Week 2	Week 3	Week 4		RPE-only	Week 1	Week 2	Week 3	Week 4
Grade 1	4	6	4	2		PVR Grade ≤4	14	13	12	10
Grade 2	4	0	1	2		PVR Grade ≥5	0	1	2	4
Grade 3	4	5	2	2		% PVR Grade ≥ 5	0	7.14286	14.2857	28.5714
Grade 4	2	2	5	4
Grade 5	0	1	2	4
Grade 6	0	0	0	0
Avg Grade
0.5%-Treated in 0.5%	Week 1	Week 2	Week 3	Week 4		CSE-Treated RPE	Week 1	Week 2	Week 3	Week 4
Grade 1	1	0	0	0		PVR Grade ≤4	6	4	2	2
Grade 2	3	0	1	1		PVR Grade ≥5	5	7	9	9
Grade 3	2	3	0	0		% PVR Grade ≥ 5	45.4545	63.6364	81.8182	81.8182
Grade 4	0	1	1	1			Chi-square
Grade 5	5	7	6	7			p=0.0087	p=0.0072	p=0.0012	p=0.0154
Grade 6	0	0	3	2
Avg Grade
						Line graph:
						RPE Only	0	7.14286	14.2857	28.5714
						CSE-Treated RPE	45.4545	63.6364	81.8182	81.8182
